# Supplementary material for: Improved Safety of Hybrid Electroconvulsive Therapy Compared With Standard Electroconvulsive Therapy in Patients With Major Depressive Disorder: A Randomized, Double-Blind, Parallel-Group Pilot Trial
Source: Front Psychiatry. 2022 May 23;13:896018. doi: 10.3389/fpsyt.2022.896018 (PMC9168000; doi:10.3389/fpsyt.2022.896018)
Supplement: Supplementary Table 1 — Individual participant data. [file Table_1.XLS]

## Sheet: Demographic data
ID	Arm	Sex	Age /year	Education /year	With Psychotic Symptoms	Suicidal Ideation	Suicidal Or Self-injurious Behavior	Treatment-Resistant Depression	Onset of disease /year	Disease course /year	Current episode duration /month	Equivalent fluoxetine dose /mg	Medications
1	ECT	Male	21	12	No	Yes	No	Yes	19	3.6	1	72	Venlafaxine 225 mg/day, Mirtazapine 15 mg/day.
2	ECT	Female	18	12	Yes	Yes	Yes	Yes	17	5	12	30.79	Venlafaxine 150 mg/day, Aripiprazole 10 mg/day.
3	HECT	Female	20	14	Yes	Yes	Yes	Yes	13	7	9	44.44	Escitalopram 20 mg/day, Risperidone 2 mg/day.
4	HECT	Female	19	15	Yes	Yes	Yes	No	19	0.1	1	60.85	Sertraline 150 mg/day, Quetiapine 700 mg/day.
5	HECT	Female	47	9	No	Yes	Yes	No	47	0.5	5	40	Duloxetine 60 mg/day, Risperidone 1 mg/day.
6	ECT	Male	27	16	Yes	Yes	No	No	26	1	2	30.79	Venlafaxine 150 mg/day, Aripiprazole 10 mg/day.
7	ECT	Male	21	15	No	Yes	Yes	No	20	2	1	60.85	Sertraline 150 mg/day.
8	HECT	Female	21	12	No	Yes	Yes	Yes	16	5	3	40	Fluoxetine 40 mg/day.
9	ECT	Female	26	9	Yes	Yes	Yes	No	23	4	1	40	Fluoxetine 40 mg/day, Quetiapine 100 mg/day.
10	ECT	Male	27	9	No	Yes	Yes	Yes	27	0.5	5	40	Fluoxetine 40 mg/day.
11	HECT	Male	19	13	No	Yes	Yes	No	19	0.2	2	30.79	Venlafaxine 150 mg/day.
12	HECT	Female	34	9	Yes	Yes	Yes	No	34	0.1	1	40	Fluoxetine 40 mg/day, Risperidone 2 mg/day.
13	ECT	Male	22	12	No	Yes	Yes	Yes	16	6	2	60.24	Venlafaxine 225 mg/day, Aripiprazole 10 mg/day.
14	ECT	Male	20	12	No	Yes	Yes	Yes	18	1	0.5	40	Fluoxetine 40 mg/day, Olanzapine 5 mg/day.
15	HECT	Female	21	15	No	Yes	Yes	Yes	20	1	3	41.87	Fluvoxamine 150 mg/day.
16	ECT	Male	19	12	Yes	Yes	No	No	18	0.4	4	60.24	Venlafaxine 225 mg/day, Quetiapine 300 mg/day.
17	HECT	Male	20	15	No	Yes	Yes	No	18	2	1	18.8	Agomelatine 25 mg/day.
18	HECT	Female	21	9	No	Yes	Yes	Yes	19	1	1	40.57	Sertraline 100 mg/day, Quetiapine 100 mg/day.
19	HECT	Female	19	11	Yes	Yes	Yes	Yes	16	3	1	30.79	Venlafaxine 150 mg/day, Quetiapine 50 mg/day.
20	HECT	Male	27	12	No	Yes	No	Yes	25	2	6	37.59	Agomelatine 50 mg/day.
21	ECT	Male	21	12	No	Yes	Yes	Yes	17	6	6	44.44	Escitalopram 20 mg/day.
22	ECT	Male	18	9	Yes	Yes	Yes	Yes	15	3	2	40.57	Sertraline 100 mg/day, Risperidone 1 mg/day.
23	HECT	Female	18	12	Yes	Yes	Yes	Yes	16	2	1	40	Fluoxetine 40 mg/day, Quetiapine 200 mg/day.
24	ECT	Female	19	13	No	Yes	Yes	No	16	3	1	40.57	Sertraline 100 mg/day, Quetiapine 50 mg/day.
25	ECT	Male	56	12	Yes	Yes	Yes	No	31	25	2	30.79	Venlafaxine 150 mg/day.
26	HECT	Male	39	9	No	Yes	Yes	Yes	38	1	2	72	Venlafaxine 225 mg/day, Mirtazapine 15 mg/day.
27	HECT	Female	25	9	Yes	Yes	No	No	25	0.17	2	72	Venlafaxine 225 mg/day, Mirtazapine 15 mg/day, Aripiprazole 5 mg/day.
28	ECT	Male	19	12	Yes	Yes	Yes	No	19	0.5	3	30.79	Venlafaxine 150 mg/day, Lurasidone 40 mg/day.
29	HECT	Female	18	12	Yes	Yes	Yes	Yes	16	1	2	30.79	Venlafaxine 150 mg/day, Aripiprazole 15 mg/day.
30	ECT	Female	20	13	No	Yes	Yes	Yes	18	2	1	20	Fluoxetine 20 mg/day.

## Sheet: Safety data
ID	Arm	Withdrawal during treatment	Lost to follow up	Post Session 1	Post Session 2	Post Session 3	Post Session 4	Post Session 5	Post Session 6	Post Session 7	Post Session 8	Post Session 9	Post Session 10
1	ECT		Lost to follow up and did not tell us reasons	1. headache 2. agitation		1. irritability 2. subjective memory impairment (SMI)			1. SMI
2	ECT				1. headache 2. fever 3. SMI		1. SMI	1. SMI	1. SMI
3	HECT				1. fatigue				1. headache
4	HECT			1. nausea 2. tachycardia	1. tachycardia
5	HECT			1. headache	1. headache				1. SMI		1. SMI
6	ECT			1. agitation
7	ECT			1. headache 2. nausea
8	HECT	Withdrawal due to post-ECT headache	By online video chats	1. headache	1. headache	1. headache
9	ECT		Lost to follow up and did not tell us reasons	1. headache 2. nausea	1. headache 2. nausea	1. nausea	1. nausea	1. nausea	1. nausea
10	ECT								1. SMI
11	HECT
12	HECT
13	ECT			1. headache								1. irritability	1. irritability
14	ECT								1. SMI
15	HECT
16	ECT					1. headache			1. headache 2. irritability
17	HECT			1. headache	1. SMI
18	HECT
19	HECT
20	HECT		By online video chats	1. headache 2. nausea	1. headache
21	ECT			1. headache
22	ECT			1. headache 2. nausea
23	HECT			1. nausea 2. drowsiness
24	ECT	Withdrawal due to personal reason		1. irritability
25	ECT		By online video chats
26	HECT			1. headache					1. SMI
27	HECT					1. headache 2. SMI			1. headache 2. lethargy 3. SMI 4. fatigue 5. dry mouth	1. headache 2. SMI			1. headache 2. SMI
28	ECT			1. headache 2. nausea 3. dry mouth				1. headache 2. nausea	1. SMI
29	HECT			1. myalgia	1. fatigue 2. dry mouth	1. SMI
30	ECT			1. headache 2. fatigue	1. fatigue 2. dry mouth 3. SMI	1. fatigue 2. dry mouth	1. fatigue 2. dry mouth 3. SMI	1. fatigue 2. dry mouth 3. SMI	1. fatigue 2. dry mouth 3. SMI	1. SMI	1. SMI	1. SMI

## Sheet: Treatment data 1
ID	Group	Arm	Team	Number of total ECT/LCE Sessions	Number of ECTs in Phase 1	Number of ECTs in Phase 2	Number of LCEs in Phase 2	Atropine /mg	Etomidate /mg	Succinylcholine /mg	Seizure Threshold /Joule
1	A	ECT	0	6	3	3		0.5	24	50	19.7
2	A	ECT	0	6	3	3		0	24	50	13.1
3	B	HECT	1	8	3		5	0.5	20	50	16.4
4	B	HECT	1	6	3		3	0	20	50	11.5
5	B	HECT	1	8	3		5	0.5	24	60	15.4
6	A	ECT	0	6	3	3		0.5	30	70	13.5
7	A	ECT	0	8	3	5		0.5	30	80	16.4
8	B	HECT	1	3	3			0.5	20	50	11.3
9	A	ECT	0	6	3	3		0.75	24	60	10.5
10	A	ECT	0	6	3	3		0	24	60	15.2
11	B	HECT	1	10	3		7	0.5	24	60	15.4
12	B	HECT	1	6	3		3	0	30	75	15
13	A	ECT	0	10	3	7		0	30	70	11.1
14	A	ECT	0	6	3	3		0.5	24	60	11.5
15	B	HECT	1	6	3		3	0	24	60	9.8
16	A	ECT	0	8	3	5		0	24	60	13.3
17	B	HECT	1	10	3		7	0.5	24	60	12.7
18	B	HECT	1	6	3		3	0.5	24	50	9.8
19	B	HECT	1	8	3		5	0.5	24	60	10.3
20	B	HECT	1	6	3		3	0	24	50	10.9
21	A	ECT	0	8	3	5		0.5	30	70	13.5
22	A	ECT	0	7	3	4		0	24	60	12.5
23	B	HECT	1	8	3		5	0.5	20	50	9.6
24	A	ECT	0	3	3			0.5	20	40	10.5
25	A	ECT	0	6	3	3		0.5	34	80	32
26	B	HECT	1	6	3		3	0	26	60	15.8
27	B	HECT	1	10	3		7	0.5	20	50	10.3
28	A	ECT	0	6	3	3		0.5	24	60	14
29	B	HECT	1	6	3		3	0.5	24	60	11.1
30	A	ECT	0	9	3	6		0.75	20	50	9.2

## Sheet: Treatment data 2
ID	Arm	Phase	Treatment	Session No	Energy set /Joule	Frequency set /Hz	Duration set /s	EEG Seizure Duration /s	ORT /min
1	ECT	1	ECT	1	19.7	40	2	98	36
1	ECT	1	ECT	2	32.8	40	3	41	38
1	ECT	1	ECT	3	31.6	40	3	33	43
1	ECT	2	ECT	4	29.4	40	3	15	54
1	ECT	2	ECT	5	25.7	40	3	38	56
1	ECT	2	ECT	6	30.8	40	3	33	33
2	ECT	1	ECT	1	13.1	40	2.5	52	25
2	ECT	1	ECT	2	34.7	40	2.5	15	31
2	ECT	1	ECT	3	32.2	40	2.5	49	22
2	ECT	2	ECT	4	35.5	40	2.5	33	25
2	ECT	2	ECT	5	36.9	40	2.5	26	25
2	ECT	2	ECT	6	37.4	40	2.5	40	25
3	HECT	1	ECT	1	16.4	40	1.25	48	18
3	HECT	1	ECT	2	26.5	25	3	60	32
3	HECT	1	ECT	3	26.9	25	3	67	24
3	HECT	2	LCE	4	9.8	20	1.25	9	18
3	HECT	2	LCE	5	9.8	20	1.25	3	12
3	HECT	2	LCE	6	9.2	20	1.25	15	13
3	HECT	2	LCE	7	9.8	20	1.25	4	16
3	HECT	2	LCE	8	9.2	20	1.25	2	10
4	HECT	1	ECT	1	11.5	40	0.75	88	41
4	HECT	1	ECT	2	18.9	20	2.25	55	21
4	HECT	1	ECT	3	21.3	20	2.25	68	28
4	HECT	2	LCE	4	5.7	20	0.75	4	27
4	HECT	2	LCE	5	5.5	20	0.75	2	14
4	HECT	2	LCE	6	5.3	20	0.75	3	28
5	HECT	1	ECT	1	15.4	40	1.25	17	29
5	HECT	1	ECT	2	24	25	3	31	40
5	HECT	1	ECT	3	25.4	25	3	31	29
5	HECT	2	LCE	4	8.8	20	1.25	3	17
5	HECT	2	LCE	5	8.4	20	1.25	3	21
5	HECT	2	LCE	6	8.4	20	1.25	8	23
5	HECT	2	LCE	7	8.6	20	1.25	2	23
5	HECT	2	LCE	8	8.6	20	1.25	1	22
6	ECT	1	ECT	1	13.5	40	1.25	74	31
6	ECT	1	ECT	2	21.5	25	3	81	26
6	ECT	1	ECT	3	20.5	25	3	78	23
6	ECT	2	ECT	4	22.4	25	3	29	31
6	ECT	2	ECT	5	21.5	25	3	58	25
6	ECT	2	ECT	6	23.2	25	3	80	28
7	ECT	1	ECT	1	16.4	40	1.25	90	19
7	ECT	1	ECT	2	23	25	3	32	31
7	ECT	1	ECT	3	23.2	25	3	16	37
7	ECT	2	ECT	4	23.4	25	3	149	16
7	ECT	2	ECT	5	24.2	25	3	24	39
7	ECT	2	ECT	6	25.4	25	3	18	34
7	ECT	2	ECT	7	25.2	25	3	18	27
7	ECT	2	ECT	8	23	25	3	26	28
8	HECT	1	ECT	1	11.3	40	0.75	106	25
8	HECT	1	ECT	2	16.8	20	2.25	103	21
8	HECT	1	ECT	3	15.8	20	2.25	129	19
9	ECT	1	ECT	1	10.5	40	0.75	36	18
9	ECT	1	ECT	2	15.2	20	2.25	55	19
9	ECT	1	ECT	3	14.4	20	2.25	39	16
9	ECT	2	ECT	4	14.6	20	2.25	43	11
9	ECT	2	ECT	5	15.2	20	2.25	43	14
9	ECT	2	ECT	6	15.2	20	2.25	24	14
10	ECT	1	ECT	1	15.2	40	1.25	72	33
10	ECT	1	ECT	2	22.2	25	3	55	29
10	ECT	1	ECT	3	23.8	25	3	46	26
10	ECT	2	ECT	4	21.3	25	3	50	21
10	ECT	2	ECT	5	25	25	3	44	33
10	ECT	2	ECT	6	24.8	25	3	53	25
11	HECT	1	ECT	1	15.4	40	1.25	49	21
11	HECT	1	ECT	2	22	25	3	100	21
11	HECT	1	ECT	3	21.5	25	3	56	23
11	HECT	2	LCE	4	7.2	20	1.25	20	14
11	HECT	2	LCE	5	7.6	20	1.25	30	14
11	HECT	2	LCE	6	7.6	20	1.25	67	15
11	HECT	2	LCE	7	7.4	20	1.25	28	27
11	HECT	2	LCE	8	7	20	1.25	94	27
11	HECT	2	LCE	9	6.8	20	1.25	32	9
11	HECT	2	LCE	10	7	20	1.25	50	11
12	HECT	1	ECT	1	15	40	1.25	76	31
12	HECT	1	ECT	2	24	25	3	60	26
12	HECT	1	ECT	3	22.4	25	3	48	19
12	HECT	2	LCE	4	7.8	20	1.25	14	14
12	HECT	2	LCE	5	6.8	20	1.25	0	12
12	HECT	2	LCE	6	6.8	20	1.25	33	8
13	ECT	1	ECT	1	11.1	40	1.25	66	34
13	ECT	1	ECT	2	17.7	25	3	30	45
13	ECT	1	ECT	3	19.9	25	3	39	40
13	ECT	2	ECT	4	18.5	25	3	91	40
13	ECT	2	ECT	5	16.2	25	3	52	37
13	ECT	2	ECT	6	17.2	25	3	30	26
13	ECT	2	ECT	7	17.9	25	3	39	34
13	ECT	2	ECT	8	17.6	25	3	27	28
13	ECT	2	ECT	9	16.8	25	3	33	26
13	ECT	2	ECT	10	16.4	25	3	29	32
14	ECT	1	ECT	1	11.5	40	1.25	84	22
14	ECT	1	ECT	2	16.6	25	3	69	24
14	ECT	1	ECT	3	16.8	25	3	63	25
14	ECT	2	ECT	4	16.2	25	3	52	21
14	ECT	2	ECT	5	18.3	25	3	40	13
14	ECT	2	ECT	6	17	25	3	25	14
15	HECT	1	ECT	1	9.8	40	0.75	34	13
15	HECT	1	ECT	2	15.6	20	2.25	24	15
15	HECT	1	ECT	3	17.2	25	2.5	55	21
15	HECT	2	LCE	4	4.7	20	0.75	0	13
15	HECT	2	LCE	5	4.9	20	0.75	3	14
15	HECT	2	LCE	6	4.9	20	0.75	5	15
16	ECT	1	ECT	1	13.3	40	1.25	50	30
16	ECT	1	ECT	2	18.7	25	3	49	23
16	ECT	1	ECT	3	18.5	25	3	33	48
16	ECT	2	ECT	4	20.3	25	3	23	43
16	ECT	2	ECT	5	20.7	25	3	32	34
16	ECT	2	ECT	6	20.9	25	3	32	22
16	ECT	2	ECT	7	19.3	25	3	34	48
16	ECT	2	ECT	8	20.1	25	3	17	39
17	HECT	1	ECT	1	12.7	40	1.25	54	22
17	HECT	1	ECT	2	21.5	25	3	66	25
17	HECT	1	ECT	3	20.5	25	3	21	15
17	HECT	2	LCE	4	8	20	1.25	66	12
17	HECT	2	LCE	5	7.6	20	1.25	4	11
17	HECT	2	LCE	6	7.8	20	1.25	16	10
17	HECT	2	LCE	7	7.8	20	1.25	2	5
17	HECT	2	LCE	8	7.4	20	1.25	3	8
17	HECT	2	LCE	9	7	20	1.25	6	18
17	HECT	2	LCE	10	7	20	1.25	8	16
18	HECT	1	ECT	1	9.8	40	0.75	82	16
18	HECT	1	ECT	2	14.8	20	2.25	161	19
18	HECT	1	ECT	3	15.8	20	2.25	68	21
18	HECT	2	LCE	4	6.2	20	0.75	6	15
18	HECT	2	LCE	5	5.7	20	0.75	15	11
18	HECT	2	LCE	6	5.7	20	0.75	14	19
19	HECT	1	ECT	1	10.3	40	0.75	19	18
19	HECT	1	ECT	2	15.4	20	2.25	29	15
19	HECT	1	ECT	3	14.2	20	2.25	35	18
19	HECT	2	LCE	4	15.7	20	0.75	28	11
19	HECT	2	LCE	5	5.5	20	0.75	9	28
19	HECT	2	LCE	6	5.5	20	0.75	9	14
19	HECT	2	LCE	7	5.5	20	0.75	21	32
19	HECT	2	LCE	8	5.5	20	0.75	40	9
20	HECT	1	ECT	1	10.9	40	0.75	77	33
20	HECT	1	ECT	2	15.6	20	2.25	41	13
20	HECT	1	ECT	3	15.2	20	2.25	75	20
20	HECT	2	LCE	4	5.5	20	0.75	13	13
20	HECT	2	LCE	5	5.5	20	0.75	40	10
20	HECT	2	LCE	6	5.5	20	0.75	39	13
21	ECT	1	ECT	1	13.5	40	1.25	65	25
21	ECT	1	ECT	2	21.5	25	3	69	41
21	ECT	1	ECT	3	19.5	25	3	39	49
21	ECT	2	ECT	4	20.9	25	3	41	39
21	ECT	2	ECT	5	22	25	3	39	39
21	ECT	2	ECT	6	22	25	3	41	36
21	ECT	2	ECT	7	23.4	25	3	28	25
21	ECT	2	ECT	8	21.1	25	3	23	21
22	ECT	1	ECT	1	12.5	40	12.5	138	16
22	ECT	1	ECT	2	22.2	25	3	75	39
22	ECT	1	ECT	3	23.2	25	3	139	35
22	ECT	2	ECT	4	21.3	25	3	60	33
22	ECT	2	ECT	5	24.6	25	3	66	38
22	ECT	2	ECT	6	25.4	25	3	60	33
22	ECT	2	ECT	7	23.4	25	3	57	26
23	HECT	1	ECT	1	9.6	40	0.75	93	25
23	HECT	1	ECT	2	15.4	20	2.25	72	20
23	HECT	1	ECT	3	14	20	2.25	69	32
23	HECT	2	LCE	4	4.9	20	0.75	12	16
23	HECT	2	LCE	5	4.7	20	0.75	6	15
23	HECT	2	LCE	6	4.9	20	0.75	1	16
23	HECT	2	LCE	7	5.1	20	0.75	13	18
23	HECT	2	LCE	8	5.3	20	0.75	6	14
24	ECT	1	ECT	1	10.5	40	0.75	96	43
24	ECT	1	ECT	2	15.2	20	2.25	72	29
24	ECT	1	ECT	3	15	20	2.25	33	19
25	ECT	1	ECT	1	32	60	2	58	38
25	ECT	1	ECT	2	55.4	60	3	45	22
25	ECT	1	ECT	3	53.6	60	3	38	19
25	ECT	2	ECT	4	55.6	60	3	22	25
25	ECT	2	ECT	5	55.8	60	3	20	17
25	ECT	2	ECT	6	57.7	60	3	37	22
26	HECT	1	ECT	1	15.8	40	1.25	54	24
26	HECT	1	ECT	2	19.7	30	2.5	47	23
26	HECT	1	ECT	3	18.9	30	2.5	32	23
26	HECT	2	LCE	4	6.4	20	1.25	13	32
26	HECT	2	LCE	5	7	20	1.25	2	24
26	HECT	2	LCE	6	6.4	20	1.25	1	23
27	HECT	1	ECT	1	10.3	40	0.75	21	17
27	HECT	1	ECT	2	16	20	2.25	15	29
27	HECT	1	ECT	3	20.5	25	2.5	86	31
27	HECT	2	LCE	4	5.9	20	0.75	20	19
27	HECT	2	LCE	5	6	20	0.75	3	14
27	HECT	2	LCE	6	5.7	20	0.75	0	16
27	HECT	2	LCE	7	4.2	20	0.75	1	18
27	HECT	2	LCE	8	5.7	20	0.75	2	16
27	HECT	2	LCE	9	5.5	20	0.75	11	13
27	HECT	2	LCE	10	5.5	20	0.75	0	16
28	ECT	1	ECT	1	14	40	1.25	60	37
28	ECT	1	ECT	2	21.6	25	3	60	24
28	ECT	1	ECT	3	20.5	25	3	46	25
28	ECT	2	ECT	4	17.6	25	3	45	19
28	ECT	2	ECT	5	18.3	25	3	68	31
28	ECT	2	ECT	6	18.3	25	3	29	38
29	HECT	1	ECT	1	11.1	40	0.75	97	26
29	HECT	1	ECT	2	16.6	20	2.25	92	21
29	HECT	1	ECT	3	16.6	20	2.25	50	16
29	HECT	2	LCE	4	6	20	0.75	15	18
29	HECT	2	LCE	5	5.9	20	0.75	0	11
29	HECT	2	LCE	6	5.9	20	0.75	6	15
30	ECT	1	ECT	1	9.2	40	0.75	120	27
30	ECT	1	ECT	2	15	20	2.25	111	19
30	ECT	1	ECT	3	15	20	2.25	133	16
30	ECT	2	ECT	4	15	20	2.25	88	20
30	ECT	2	ECT	5	14.2	20	2.25	37	31
30	ECT	2	ECT	6	14.6	20	2.25	23	35
30	ECT	2	ECT	7	15	20	2.25	40	39
30	ECT	2	ECT	8	15	20	250	22	46
30	ECT	2	ECT	9	14.4	20	2.25	20	52

## Sheet: HAMD-24 HAMA PANSS
ID	Arm	Visit	HAMD-24	HAMA	PANSS_P	PANSS_N	PANSS_G
1	ECT	1	35	22
1	ECT	2	20	13
1	ECT	3	12	13
1	ECT	4
2	ECT	1	25	9	10	11	22
2	ECT	2	7	7	7	11	19
2	ECT	3	3	1	7	7	17
2	ECT	4	12	5	7	10	23
3	HECT	1	47	27	21	16	41
3	HECT	2	30	24	13	7	30
3	HECT	3	26	18	9	13	25
3	HECT	4	31	28	8	20	37
4	HECT	1	55	44	20	43	68
4	HECT	2	38	27	13	31	38
4	HECT	3	21	14	16	18	34
4	HECT	4	21	15	12	18	31
5	HECT	1	30	14
5	HECT	2	10	8
5	HECT	3	4	4
5	HECT	4	4	4
6	ECT	1	53	17	14	19	45
6	ECT	2	9	10	8	11	22
6	ECT	3	5	4	10	7	18
6	ECT	4	4	4	7	7	17
7	ECT	1	43	30
7	ECT	2	34	19
7	ECT	3	19	16
7	ECT	4	12	14
8	HECT	1	29	25
8	HECT	2	26	16
8	HECT	3
8	HECT	4	5	1
9	ECT	1	27	24	11	19	33
9	ECT	2	21	12	12	14	21
9	ECT	3	14	12	12	9	22
9	ECT	4
10	ECT	1	27	16
10	ECT	2	5	4
10	ECT	3	4	2
10	ECT	4	11	7
11	HECT	1	34	20
11	HECT	2	15	6
11	HECT	3	8	7
11	HECT	4	2	1
12	HECT	1	34	19	13	18	35
12	HECT	2	11	6	8	9	25
12	HECT	3	7	6	7	8	24
12	HECT	4	6	4	8	7	19
13	ECT	1	41	27
13	ECT	2	32	15
13	ECT	3	17	13
13	ECT	4	13	10
14	ECT	1	29	17
14	ECT	2	20	9
14	ECT	3	19	11
14	ECT	4	28	15
15	HECT	1	36	29
15	HECT	2	11	7
15	HECT	3	6	8
15	HECT	4	19	14
16	ECT	1	39	30	13	18	41
16	ECT	2	29	20	9	16	32
16	ECT	3	14	8	7	9	22
16	ECT	4	30	21	12	13	31
17	HECT	1	33	22
17	HECT	2	12	15
17	HECT	3	14	11
17	HECT	4	11	10
18	HECT	1	28	19
18	HECT	2	11	9
18	HECT	3	13	7
18	HECT	4	17	15
19	HECT	1	27	23	12	9	31
19	HECT	2	24	17	12	7	23
19	HECT	3	20	16	7	7	20
19	HECT	4	18	17	7	7	29
20	HECT	1	35	20
20	HECT	2	20	12
20	HECT	3	13	8
20	HECT	4	12	12
21	ECT	1	29	11
21	ECT	2	8	7
21	ECT	3	5	5
21	ECT	4	18	11
22	ECT	1	29	18	14	22	38
22	ECT	2	20	11	8	22	31
22	ECT	3	8	7	9	17	25
22	ECT	4	13	9	7	18	27
23	HECT	1	31	23	10	10	33
23	HECT	2	24	15	9	7	28
23	HECT	3	14	7	8	7	24
23	HECT	4	25	13	12	8	34
24	ECT	1	38	23
24	ECT	2	16	9
24	ECT	3
24	ECT	4	29	15
25	ECT	1	30	16	11	15	33
25	ECT	2	16	12	8	17	29
25	ECT	3	12	5	9	14	24
25	ECT	4	10	9	7	7	25
26	HECT	1	40	28
26	HECT	2	30	33
26	HECT	3	15	20
26	HECT	4	14	22
27	HECT	1	26	14	7	19	34
27	HECT	2	25	15	7	16	32
27	HECT	3	15	11	8	14	32
27	HECT	4	22	12	8	16	27
28	ECT	1	36	25	13	16	37
28	ECT	2	6	7	8	7	20
28	ECT	3	3	3	7	7	18
28	ECT	4	8	7	7	8	21
29	HECT	1	33	19	14	18	34
29	HECT	2	11	0	7	8	17
29	HECT	3	5	2	7	8	18
29	HECT	4	14	11	7	11	22
30	ECT	1	33	22
30	ECT	2	10	8
30	ECT	3	10	8
30	ECT	4	23	17

## Sheet: EMQ
ID	Arm	Visit	EMQ
1	ECT	1	47
1	ECT	4
2	ECT	1	45
2	ECT	4	36
3	HECT	1	114
3	HECT	4	66
4	HECT	1
4	HECT	4	23
5	HECT	1	9
5	HECT	4	24
6	ECT	1	50
6	ECT	4	11
7	ECT	1	64
7	ECT	4	60
8	HECT	1	47
8	HECT	4	14
9	ECT	1	47
9	ECT	4
10	ECT	1	13
10	ECT	4	19
11	HECT	1	36
11	HECT	4	26
12	HECT	1	71
12	HECT	4	22
13	ECT	1	59
13	ECT	4	57
14	ECT	1	76
14	ECT	4	60
15	HECT	1	54
15	HECT	4	56
16	ECT	1	83
16	ECT	4	91
17	HECT	1	30
17	HECT	4	54
18	HECT	1	26
18	HECT	4	23
19	HECT	1	29
19	HECT	4	39
20	HECT	1	85
20	HECT	4	59
21	ECT	1	37
21	ECT	4	43
22	ECT	1	19
22	ECT	4	81
23	HECT	1	32
23	HECT	4	33
24	ECT	1	39
24	ECT	4	57
25	ECT	1	30
25	ECT	4	50
26	HECT	1	57
26	HECT	4	28
27	HECT	1	50
27	HECT	4	50
28	ECT	1	61
28	ECT	4	24
29	HECT	1	105
29	HECT	4	37
30	ECT	1	86
30	ECT	4	39

## Sheet: RBANS Stroop
ID	Arm	Visit	RBANS1_ListLearning	RBANS2_StoryMemory	RBANS3_FigureCopy	RBANS4_LineOrientation	RBANS5_PictureNaming	RBANS6_SemanticFluency	RBANS7_DigitSpan	RBANS8_Coding	RBANS9_ListRecall	RBANS10_ListRecognition	RBANS11_StoryRecall	RBANS12_FigureRecall	Stroop: Time Interference Score	Stroop: Error Interference Score
1	ECT	1	10	9	17	20	8	10	16	37	3	17	5	14	25.46	1
1	ECT	2	12	12	18	17	8	8	16	33	0	17	7	13	27.125	-2
1	ECT	3	18	18	19	18	8	10	13	39	4	18	8	12	23.8	1
1	ECT	4
2	ECT	1	20	10	16	15	7	17	16	50	7	18	9	14	6.01	0
2	ECT	2	25	19	18	14	9	8	16	45	6	18	11	13	4.55	0
2	ECT	3	29	16	16	17	8	11	16	41	4	17	6	14	9.615	3
2	ECT	4	31	18	18	14	9	16	16	49	9	20	10	14	9.86	0
3	HECT	1	14	5	13	6	5	13	10	42	2	12	3	5	25.77	3.5
3	HECT	2	24	12	19	8	4	14	9	38	5	15	4	13	28.19	0
3	HECT	3	25	16	16	14	7	12	16	39	6	18	7	11	21.815	2
3	HECT	4	26	16	12	16	7	13	16	40	5	17	7	15	21.14	4
4	HECT	1
4	HECT	2
4	HECT	3	26	9	12	14	6	17	16	47	6	19	3	6	21.25	1.5
4	HECT	4	35	7	16	13	6	16	16	43	7	19	5	7	10.31	0
5	HECT	1	23	7	19	14	5	13	12	28	5	18	1	11	62.345	1
5	HECT	2	19	5	19	13	6	11	15	31	4	16	2	13	69.76	4.5
5	HECT	3	23	10	16	13	7	15	14	43	4	19	8	15	27.06	0
5	HECT	4	30	15	15	17	7	12	14	42	6	18	8	14	38.475	0.5
6	ECT	1	17	12	15	8	5	11	11	35	11	35	6	6	53.225	5.5
6	ECT	2	18	14	16	13	6	12	13	31	0	17	7	8	41.345	3
6	ECT	3	16	14	19	15	7	7	12	29	0	14	8	9	47.195	4
6	ECT	4	22	14	17	15	6	14	11	30	6	20	7	8	71.99	2
7	ECT	1	23	7	18	20	9	17	16	48	2	19	2	16	21.975	-1
7	ECT	2	24	7	20	20	8	15	16	49	4	20	2	17	27.295	2
7	ECT	3	36	21	20	20	8	18	16	53	10	20	11	20	10.395	0
7	ECT	4	38	17	19	20	9	16	16	60	9	20	10	19	14.315	1
8	HECT	1	23	5	18	13	5	11	10	34	4	18	4	10	26.355	4.5
8	HECT	2	20	8	17	16	5	12	10	29	5	17	4	10	22.745	2
8	HECT	3
8	HECT	4
9	ECT	1	20	6	13	15	6	17	12	36	4	20	4	14	31.285	1.5
9	ECT	2	22	5	14	17	6	12	14	25	3	20	4	7	33.58	7
9	ECT	3	25	0	8	18	5	10	14	28	2	20	1	6	35.605	3
9	ECT	4
10	ECT	1	19	2	12	8	5	14	10	27	6	19	1	10	17.04	2.5
10	ECT	2	24	8	14	14	6	12	11	27	3	20	3	9	19.725	5.5
10	ECT	3	23	1	15	16	4	10	12	28	0	20	2	4	3.565	18
10	ECT	4	26	3	17	6	5	15	13	32	3	19	2	12	30.605	6
11	HECT	1	25	12	17	20	7	18	12	44	5	20	7	12	30.565	3
11	HECT	2	29	12	20	19	10	21	11	58	8	20	10	19	15.405	1.5
11	HECT	3	35	21	17	18	7	22	14	59	9	20	11	16	21.195	1
11	HECT	4	37	16	17	20	9	15	13	51	10	20	9	17	13.475	-0.5
12	HECT	1	29	15	10	17	7	19	10	29	6	19	9	7	45.89	2.5
12	HECT	2	32	20	12	18	9	21	10	26	8	20	10	8	45.155	-1
12	HECT	3	34	21	13	15	8	21	11	30	9	20	12	9	35.605	5
12	HECT	4	31	22	15	17	8	29	10	33	8	20	12	7	27.575	5.5
13	ECT	1	24	16	19	19	9	24	16	49	8	19	7	12	5.72	0
13	ECT	2	33	23	15	17	8	20	16	51	8	20	12	17	14.345	2
13	ECT	3	34	22	19	19	9	15	16	55	10	20	11	19	4.815	0
13	ECT	4	33	23	19	20	9	23	15	50	5	18	12	19	4.025	0
14	ECT	1	26	16	19	14	9	17	16	46	5	20	8	15	21.925	0.5
14	ECT	2	26	20	17	17	9	13	16	33	9	19	10	12	14.735	1
14	ECT	3	30	18	19	13	8	11	16	34	8	20	10	18	20.09	1
14	ECT	4	26	21	16	14	9	19	16	32	7	18	10	16	15.97	0
15	HECT	1	20	5	12	10	5	12	14	47	2	13	0	3	16.005	-3
15	HECT	2	12	3	13	14	4	12	15	43	2	14	1	6	16.87	-0.5
15	HECT	3	23	10	13	13	6	17	16	47	6	19	4	8	13.895	1.5
15	HECT	4	26	10	17	8	7	16	10	54	4	15	5	9	13.895	1.5
16	ECT	1	31	13	20	16	6	14	14	51	6	18	6	12	7.03	-0.5
16	ECT	2	34	21	20	18	5	11	13	61	10	20	10	19	6.55	0
16	ECT	3	36	24	20	20	5	19	16	50	10	20	11	18	9.475	0
16	ECT	4	33	20	18	19	7	22	16	57	10	20	10	17	9.58	0.5
17	HECT	1	19	7	20	17	5	14	14	38	4	20	2	16	4.08	2.5
17	HECT	2	28	13	19	19	6	11	14	43	4	19	3	17	11.51	0
17	HECT	3	34	19	19	19	6	13	14	50	8	20	8	18	6.41	0
17	HECT	4	36	18	19	19	8	11	14	36	10	20	11	14	14.335	3
18	HECT	1	29	7	18	14	8	18	10	40	9	19	4	13	31.595	1.5
18	HECT	2	34	14	17	13	6	11	10	40	9	19	7	18	31.985	1.5
18	HECT	3	35	17	18	14	6	15	10	49	9	19	9	17	24.48	2
18	HECT	4	37	13	18	14	7	17	11	41	10	20	9	17	26.52	-1
19	HECT	1	29	18	18	18	9	20	16	44	7	20	12	13	34.52	-0.5
19	HECT	2	35	18	18	16	9	23	16	47	10	20	10	13	25.695	2
19	HECT	3	39	23	14	17	9	25	15	59	10	20	12	15	16.47	0
19	HECT	4	37	20	14	16	9	26	15	49	9	20	11	14	16.745	-0.5
20	HECT	1	21	5	17	12	8	19	10	59	0	20	2	5	35.15	-2.5
20	HECT	2	29	10	18	12	6	18	11	53	6	19	4	15	65.81	1
20	HECT	3	31	8	18	11	7	20	12	48	8	20	6	16	26.3	2
20	HECT	4
21	ECT	1	16	5	16	17	6	10	15	25	1	16	0	10	33.715	10
21	ECT	2	19	10	18	17	7	9	14	32	2	16	1	10	31.875	3.5
21	ECT	3	23	11	19	16	7	12	12	33	5	16	7	12	32.18	1.5
21	ECT	4	28	12	18	18	7	14	12	41	5	17	7	12	17.425	0
22	ECT	1	30	9	12	17	5	12	8	24	8	20	7	12	36.705	11
22	ECT	2	34	11	11	14	9	10	8	26	7	20	6	10	32.415	4
22	ECT	3	25	7	15	16	9	10	8	23	7	20	5	16	43.63	9
22	ECT	4	26	12	15	17	9	14	7	26	9	20	6	16	24.675	2
23	HECT	1	15	7	16	20	6	14	11	50	4	18	1	8	28.605	0
23	HECT	2	15	9	16	19	5	13	10	57	3	20	1	9	22.835	0.5
23	HECT	3	31	13	12	20	5	16	11	57	9	20	8	13	12.175	-0.5
23	HECT	4	25	16	12	20	6	16	12	53	8	20	8	9	29.31	0.5
24	ECT	1	34	20	16	17	7	23	14	63	9	20	9	16	17.17	1.5
24	ECT	2
24	ECT	3
24	ECT	4	29	17	18	19	10	22	16	47	7	19	9	14	13.485	0
25	ECT	1	22	8	17	18	8	21	9	30	6	19	4	10	100.35	-0.5
25	ECT	2	22	4	17	16	10	22	9	32	6	18	3	11	107.015	10.5
25	ECT	3	15	8	18	16	9	16	9	29	2	18	2	11	121.265	12
25	ECT	4
26	HECT	1	24	6	17	16	7	14	10	30	6	20	2	13	34.64	1
26	HECT	2	25	4	16	15	6	7	10	33	5	19	2	13	26.11	0.5
26	HECT	3	31	14	16	14	7	13	11	39	8	20	6	14	15.695	0
26	HECT	4	25	15	17	17	6	13	9	45	7	20	8	17	18.88	0
27	HECT	1	28	5	17	14	7	15	13	25	5	18	3	9	21.65	1
27	HECT	2	34	6	19	14	7	17	16	25	9	18	4	9	-28.32	3
27	HECT	3	35	13	19	16	7	19	16	30	9	19	5	11	15.015	-0.5
27	HECT	4	36	9	16	19	8	17	16	30	9	20	4	16	20.16	0.5
28	ECT	1	19	7	16	15	7	11	13	36	5	20	5	13	22.175	4
28	ECT	2	26	12	18	19	9	16	14	44	4	19	5	11	24.145	3
28	ECT	3	26	9	18	18	9	17	11	39	5	19	7	11	23.925	4
28	ECT	4	33	10	14	16	9	24	16	39	9	20	7	15	12.975	0
29	HECT	1	26	14	17	14	7	22	15	46	6	20	8	18	3.135	-0.5
29	HECT	2	29	14	20	16	7	18	16	41	6	20	9	19	11.98	2
29	HECT	3	35	19	19	14	7	20	16	47	10	20	10	19	12.67	1
29	HECT	4	30	18	20	15	8	21	15	52	7	20	12	18	11.155	1
30	ECT	1	28	12	15	18	8	12	16	45	6	19	5	14	29	0.5
30	ECT	2	31	15	15	19	8	13	16	55	4	20	8	15	20.94	2
30	ECT	3	34	16	17	18	8	18	16	55	10	20	9	9	16.065	0
30	ECT	4	38	19	13	15	8	19	16	47	10	19	9	14	30.23	2

## Sheet: Blindness
ID	Arm	Visit	Guess_by Patients	Guess_by Rater
1	ECT	3	TRUE	TRUE
1	ECT	4
2	ECT	3	TRUE	TRUE
2	ECT	4	TRUE	FALSE
3	HECT	3	TRUE	TRUE
3	HECT	4	TRUE	TRUE
4	HECT	3	FALSE	FALSE
4	HECT	4	FALSE	FALSE
5	HECT	3	FALSE	FALSE
5	HECT	4	FALSE	FALSE
6	ECT	3	FALSE	FALSE
6	ECT	4	FALSE	FALSE
7	ECT	3	TRUE	TRUE
7	ECT	4	TRUE	TRUE
8	HECT	3
8	HECT	4	TRUE	FALSE
9	ECT	3	TRUE	TRUE
9	ECT	4
10	ECT	3	TRUE	TRUE
10	ECT	4	TRUE	TRUE
11	HECT	3	TRUE	TRUE
11	HECT	4	TRUE	TRUE
12	HECT	3	FALSE	FALSE
12	HECT	4	FALSE	FALSE
13	ECT	3	TRUE	TRUE
13	ECT	4	TRUE	TRUE
14	ECT	3	FALSE	FALSE
14	ECT	4	TRUE	FALSE
15	HECT	3	TRUE	FALSE
15	HECT	4	FALSE	FALSE
16	ECT	3	FALSE	TRUE
16	ECT	4	FALSE	FALSE
17	HECT	3	FALSE	FALSE
17	HECT	4	FALSE	FALSE
18	HECT	3	FALSE	TRUE
18	HECT	4	FALSE	TRUE
19	HECT	3	FALSE	TRUE
19	HECT	4	FALSE	TRUE
20	HECT	3	FALSE	FALSE
20	HECT	4	FALSE	TRUE
21	ECT	3	TRUE	FALSE
21	ECT	4	TRUE	TRUE
22	ECT	3	TRUE	FALSE
22	ECT	4	TRUE	FALSE
23	HECT	3	TRUE	TRUE
23	HECT	4	TRUE	TRUE
24	ECT	3
24	ECT	4	TRUE	TRUE
25	ECT	3	FALSE	TRUE
25	ECT	4	FALSE	FALSE
26	HECT	3	FALSE	FALSE
26	HECT	4	FALSE	TRUE
27	HECT	3	FALSE	FALSE
27	HECT	4	FALSE	FALSE
28	ECT	3	TRUE	TRUE
28	ECT	4	TRUE	FALSE
29	HECT	3	TRUE	FALSE
29	HECT	4	TRUE	TRUE
30	ECT	3	TRUE	TRUE
30	ECT	4	TRUE	TRUE
