# Supplementary material for: Improved Safety of Hybrid Electroconvulsive Therapy Compared With Standard Electroconvulsive Therapy in Patients With Major Depressive Disorder: A Randomized, Double-Blind, Parallel-Group Pilot Trial
Source: Front Psychiatry. 2022 May 23;13:896018. doi: 10.3389/fpsyt.2022.896018 (PMC9168000; doi:10.3389/fpsyt.2022.896018)
Supplement: Supplementary Table 2 — Results of the supplementary analysis. [file Table_2.XLS]

## Sheet: Sheet1
Measures	β	Standard error (SE)	Wald	p
HAMD-24
HECT vs ECT	0.39	2.04	0.36	0.849
Visit 2 vs Visit 1	-16.03	1.65	94.202	<0.001
Visit 3 vs Visit 1	-22.65	1.42	254.699	<0.001
Visit 4 vs Visit 1	-18.97	2.01	88.83	<0.001
HECT*Visit 2				NA
HECT*Visit 3				NA
HECT*Visit 4				NA
HAMA
HECT vs ECT	1.75	1.91	0.841	0.359
Visit 2 vs Visit 1	-9.31	1.06	77.59	<0.001
Visit 3 vs Visit 1	-13.13	1.06	154.512	<0.001
Visit 4 vs Visit 1	-10.2	1.39	54.126	<0.001
HECT*Visit 2				NA
HECT*Visit 3				NA
HECT*Visit 4				NA
PANSS-P
HECT vs ECT	1	1.06	0.906	0.341
Visit 2 vs Visit 1	-3.86	0.75	26.102	<0.001
Visit 3 vs Visit 1	-4.3	0.86	24.852	<0.001
Visit 4 vs Visit 1	-4.57	1.06	18.68	<0.001
HECT*Visit 2				NA
HECT*Visit 3				NA
HECT*Visit 4				NA
PANSS-N
HECT vs ECT	1.43	2.81	0.26	0.61
Visit 2 vs Visit 1	-5	1.14	19.141	<0.001
Visit 3 vs Visit 1	-7.71	1.58	23.958	<0.001
Visit 4 vs Visit 1	-6.63	1.79	13.635	<0.001
HECT*Visit 2				NA
HECT*Visit 3				NA
HECT*Visit 4				NA
PANSS-G
HECT vs ECT	3.94	2.86	1.893	0.169
Visit 2 vs Visit 1	-11.29	2.07	29.831	<0.001
Visit 3 vs Visit 1	-14.423	2.18	43.997	<0.001
Visit 4 vs Visit 1	-11.23	2.81	15.975	<0.001
HECT*Visit 2				NA
HECT*Visit 3				NA
HECT*Visit 4				NA
RBANS1: List Learning
HECT vs ECT	0.04	2.16	2.595	0.987
Visit 2 vs Visit 1	2.61	0.84	9.71	0.002
Visit 3 vs Visit 1	3.49	1.66	4.425	0.035
Visit 4 vs Visit 1	5.27	2.16	5.944	0.015
HECT*Visit 2	0.18	1.57	0.013	0.91
HECT*Visit 3	4.4	2.03	4.689	0.03
HECT*Visit 4	3.09	2.49	1.531	0.216
RBANS2: Story Memory
HECT vs ECT	-2.27	1.75	1.687	0.194
Visit 2 vs Visit 1	3.09	0.97	10.046	0.002
Visit 3 vs Visit 1	2.98	1.48	4.061	0.044
Visit 4 vs Visit 1	3.63	1.36	7.122	0.008
HECT*Visit 2	-1	1.3	0.6	0.439
HECT*Visit 3	3.97	1.66	5.705	0.017
HECT*Visit 4	2.67	1.58	2.848	0.091
RBANS3: Figure Copy
HECT vs ECT	0.23	0.94	0.06	0.807
Visit 2 vs Visit 1	0.5	0.46	1.217	0.27
Visit 3 vs Visit 1	1.36	0.56	5.943	0.015
Visit 4 vs Visit 1	0.49	0.645	0.578	0.447
HECT*Visit 2	0.44	0.7	0.395	0.529
HECT*Visit 3	-1.74	0.86	4.136	0.042
HECT*Visit 4	-0.61	1.03	0.35	0.554
RBANS4: Line Orientation
HECT vs ECT	-0.95	1.07	0.79	0.374
Visit 2 vs Visit 1	0.69	0.44	2.453	0.117
Visit 3 vs Visit 1	1.07	0.55	3.88	0.049
Visit 4 vs Visit 1	0.97	0.54	3.184	0.074
HECT*Visit 2				NA
HECT*Visit 3				NA
HECT*Visit 4				NA
RBANS5: Picture Naming
HECT vs ECT	-0.71	0.43	2.786	0.095
Visit 2 vs Visit 1	0.37	0.27	1.838	0.175
Visit 3 vs Visit 1	0.43	0.26	2.864	0.091
Visit 4 vs Visit 1	1.05	0.26	15.897	<0.001
HECT*Visit 2				NA
HECT*Visit 3				NA
HECT*Visit 4				NA
RBANS6: Semantic Fluency
HECT vs ECT	0.44	1.44	0.095	0.758
Visit 2 vs Visit 1	-2.06	0.84	5.982	0.014
Visit 3 vs Visit 1	-2.02	1.26	2.583	0.108
Visit 4 vs Visit 1	2.24	1.1	4.139	0.042
HECT*Visit 2	1.13	1.2	0.888	0.346
HECT*Visit 3	3.52	1.44	5.998	0.014
HECT*Visit 4	-0.97	1.49	0.429	0.513
RBANS7: Digit Span
HECT vs ECT	-1.33	0.89	2.226	0.136
Visit 2 vs Visit 1	0.37	0.24	2.49	0.115
Visit 3 vs Visit 1	0.1	0.42	0.059	0.808
Visit 4 vs Visit 1	0.55	0.52	1.144	0.285
HECT*Visit 2	0.08	0.41	0.038	0.846
HECT*Visit 3	1.41	0.63	5.032	0.025
HECT*Visit 4	0.31	0.81	0.143	0.706
RBANS8: Coding
HECT vs ECT	-1.02	3.96	0.067	0.796
Visit 2 vs Visit 1	-0.6	1.96	0.094	0.759
Visit 3 vs Visit 1	-2.1	2.26	0.869	0.351
Visit 4 vs Visit 1	-0.94	3.14	0.089	0.765
HECT*Visit 2	1.19	2.44	0.236	0.627
HECT*Visit 3	7.6	3.04	6.257	0.012
HECT*Visit 4	4.43	3.66	1.461	0.227
RBANS9: List Recall
HECT vs ECT	-1.24	0.89	1.964	0.161
Visit 2 vs Visit 1	-1.02	0.93	1.202	0.273
Visit 3 vs Visit 1	-0.35	1.24	0.079	0.779
Visit 4 vs Visit 1	1.07	0.88	1.494	0.222
HECT*Visit 2	2.35	1.09	4.656	0.031
HECT*Visit 3	3.67	1.366	7.213	0.008
HECT*Visit 4	2	1.03	3.729	0.053
RBANS10: List Recognition
HECT vs ECT	-0.46	0.55	0.718	0.397
Visit 2 vs Visit 1	-0.52	0.65	0.645	0.422
Visit 3 vs Visit 1	-0.01	0.8	0	0.992
Visit 4 vs Visit 1	0.05	0.56	0.008	0.929
HECT*Visit 2				NA
HECT*Visit 3				NA
HECT*Visit 4				NA
RBANS11: Story Recall
HECT vs ECT	-1.34	1.14	1.369	0.242
Visit 2 vs Visit 1	1.3	0.46	7.885	0.005
Visit 3 vs Visit 1	1.82	0.91	4.003	0.045
Visit 4 vs Visit 1	2.14	0.71	9.2	0.002
HECT*Visit 2	-0.42	0.57	0.56	0.456
HECT*Visit 3	1.99	1.06	3.545	0.06
HECT*Visit 4	2.17	0.99	4.761	0.029
RBANS12: Figure Recall
HECT vs ECT	-2.77	1.34	4.291	0.038
Visit 2 vs Visit 1	-0.19	0.86	0.048	0.826
Visit 3 vs Visit 1	0.13	1.17	0.013	0.911
Visit 4 vs Visit 1	1.17	0.82	2.041	0.153
HECT*Visit 2	2.89	1.22	5.574	0.018
HECT*Visit 3	3.26	1.37	5.631	0.018
HECT*Visit 4	2.36	1.3	3.307	0.069
Stroop: Time Interference Score
HECT vs ECT	-0.16	7.08	0	9.822
Visit 2 vs Visit 1	-0.53	1.55	0.117	0.733
Visit 3 vs Visit 1	-0.96	2.44	1.543	0.694
Visit 4 vs Visit 1	-1.18	2.76	0.182	0.669
HECT*Visit 2	-1.91	4.76	0.161	0.688
HECT*Visit 3	-8.64	3.8	5.168	0.023
HECT*Visit 4	-7.09	4	3.139	0.076
Stroop: Error Interference Score
HECT vs ECT	-1.43	0.7	4.23	0.04
Visit 2 vs Visit 1	0.35	0.67	0.275	0.6
Visit 3 vs Visit 1	0.82	0.82	0.994	0.319
Visit 4 vs Visit 1	-0.46	0.64	0.522	0.47
HECT*Visit 2				NA
HECT*Visit 3				NA
HECT*Visit 4				NA
Note: NA = The group*time effect is nonsignificant, and not included in the final model.
